# Supplementary material for: Multiple introns in a deep-sea Annelid (Decemunciger: Ampharetidae) mitochondrial genome
Source: Sci Rep. 2017 Jun 27;7:4295. doi: 10.1038/s41598-017-04094-w (PMC5487361; doi:10.1038/s41598-017-04094-w)
Supplement: Supplementary file 2 — Dataset 1 [file 41598_2017_4094_MOESM2_ESM.xls]

## Sheet: SeqA3359_1
>Feature SeqA3359_1
355	420	tRNA
			product	tRNA-Lys
419	1273	rRNA
			product	small subunit ribosomal RNA
1273	1344	tRNA
			product	tRNA-Val
1345	2666	rRNA
			product	large subunit ribosomal RNA
2667	2730	tRNA
			product	tRNA-Leu
2732	2796	tRNA
			product	tRNA-Ala
2800	2864	tRNA
			product	tRNA-Ser
2866	2931	tRNA
			product	tRNA-Leu
2941	4209	gene
			gene	ND1
			gene_synonym	nad1
			note	intron within ND1 gene
2941	3177	CDS
3568	4089
			gene	ND1
			product	NADH dehydrogenase subunit 1
			protein_id	ABW76486.1
			db_xref	GI:158668008
			transl_table	5
3178	3567	intron
4250	4603	gene
			gene	ND3
			gene_synonym	nad3
			db_xref	GeneID:808761
4250	4603	CDS
			gene	ND3
			gene_synonym	nad3
			product	NADH dehydrogenase subunit 3
			protein_id	ABW76487.1
			db_xref	GI:158668009
			transl_table	5
4609	4677	tRNA
			product	tRNA-Ser
4677	5681	gene
			gene	ND2
			gene_synonym	nad2
			db_xref	GeneID:808760
4677	5681	CDS
			gene	ND2
			gene_synonym	nad2
			product	NADH dehydrogenase subunit 2
			protein_id	ABW76488.1
			db_xref	GI:158668010
			transl_table	5
5688	8880	gene
			gene	cox1
			db_xref	GeneID:808756
			note	cox1 gene with an intron region
5688	6176	CDS
7825	8853
			gene	COX1
			gene_synonym	co1
			db_xref	GI:164562153
			product	cytochrome oxidase subunit I
			protein_id	ABW76489.1
			transl_table	5
6177	7823	intron
8887	8948	tRNA
			product	tRNA-Asn
9003	9686	gene
			gene	COX2
			db_xref	GeneID:808757
9003	9686	CDS
			gene	COX2
			product	cytochrome oxidase subunit II
			protein_id	ABW76490.1
			db_xref	GI:158668012
			transl_table	5
9689	9752	tRNA
			product	tRNA-Asp
10020	10199	gene
			gene	ATP8
			db_xref	GeneID:808764
10020	10199	CDS
			gene	ATP8
			product	ATP synthase F0 subunit 8
			protein_id	ABW76491.1
			db_xref	GI:158668013
			transl_table	5
10203	10266	tRNA
			product	tRNA-Gly
10498	11307	gene
			gene	COX3
10498	11307	CDS
			gene	COX3
			product	cytochrome c oxidase subunit III
			protein_id	ABW76492.1
			db_xref	GI:158668014
			transl_table	5
11311	11375	tRNA
			product	tRNA-Gln
11376	11855	gene
			gene	ND6
			gene_synonym	nad6
			db_xref	GeneID:808766
11376	11855	CDS
			gene	ND6
			gene_synonym	nad6
			product	NADH dehydrogenase subunit 6
			protein_id	ABW76493.1
			db_xref	GI:158668015
			transl_table	5
11857	12993	gene
			gene	CYTB
			gene_synonym	cob
			db_xref	GeneID:808755
11857	12993	CDS
			gene	CYTB
			gene_synonym	cob
			product	cytochrome b
			protein_id	ABW76494.1
			db_xref	GI:158668016
			transl_table	5
12992	13056	tRNA
			product	tRNA-Trp
13339	14052	gene
			gene	ATP6
			db_xref	GeneID:808754
13339	14052	CDS
			gene	ATP6
			product	ATP synthase F0 subunit 6
			protein_id	ABW76495.1
			db_xref	GI:158668017
			transl_table	5
14051	14116	tRNA
			product	tRNA-Ile
14123	14187	tRNA
			product	tRNA-Glu
14190	14255	tRNA
			product	tRNA-Thr
14256	14320	tRNA
			product	tRNA-Pro
14321	14384	tRNA
			product	tRNA-Thr
14389	14453	tRNA
			product	tRNA-His
14920	16494	gene
			gene	ND5
			gene_synonym	nad5
			db_xref	GeneID:808765
14920	16494	CDS
			gene	ND5
			gene_synonym	nad5
			product	NADH dehydrogenase subunit 5
			protein_id	ABW76498.1
			db_xref	GI:158668020
			transl_table	5
16495	16560	tRNA
			product	tRNA-Phe
16561	16627	tRNA
			product	tRNA-Arg
16640	16936	gene
			gene	ND4L
			gene_synonym	nad4L
			db_xref	GeneID:808763
16640	16936	CDS
			gene	ND4L
			gene_synonym	nad4L
			product	NADH dehydrogenase subunit 4L
			protein_id	ABW76496.1
			db_xref	GI:158668018
			transl_table	5
16930	18577	gene
			gene	ND4
			gene_synonym	nad4
			product	NADH dehydrogenase subunit 4
			note	unedintified intron fragment within ND1 gene
16930	18132	CDS
18395	18577
			gene	ND4
			gene_synonym	nad4
			product	NADH dehydrogenase subunit 4
			protein_id	ABW76497.1
			db_xref	GI:158668019
			transl_table	5
18133	18394	intron
			note	intron region within nd4 gene
18596	18661	tRNA
			product	tRNA-Met
18667	18731	tRNA
			product	tRNA-Cys

## Sheet: SeqA3372_1
>Feature Ampharetid_A3372_1_V14Nov2016.gbk
350	415	tRNA
			product	tRNA-Lys
416	1268	rRNA
			product	small subunit ribossomal RNA
			note	rns; boundaries are estimated
1269	1339	tRNA
			product	tRNA-Val
1340	2672	rRNA
			product	large subunit ribosomal RNA
			note	rnl; boumdaries are estimated
2673	2725	tRNA
			product	tRNA-Leu
2727	2791	tRNA
			product	tRNA-Ala
2795	2859	tRNA
			product	tRNA-Ser
2861	2926	tRNA
			product	tRNA-Leu
2981	3172	gene
3563	4173
			gene	ND1
			gene_synonym	nad1
			db_xref	geneID:808759
			translation	MVISIYITALITFLSAMLAISFYTLFERKALGYFQNRKGPNKVRLSGVPQPFADAIKLFSKEQLEPKKANNTPFIISPILSLTIRLFI*SLSPVRLR
			note	intron within ND1 gene
2981	3172	CDS
3563	4173
			gene	ND1
			gene_synonym	nad1
			product	NADH dehydrogenase subunit I
			protein_id	ABW76486.1
			db_xref	GI:158668008
			transl_table	5
3173	3562	intron
			note	intron region within ND1 gene, no ORF
4338	4589	gene
			gene	ND3
			gene_synonym	nad3
			db_xref	GeneID:808761
4338	4589	CDS
			gene	ND3
			gene_synonym	nad3
			product	NADH dehydrogenase subunit 3
			protein_id	ACR00047.1
			db_xref	GI:158668009
			transl_table	5
4604	4672	tRNA
			product	tRNA-Ser
4672	5304	gene
			gene	ND2
			gene_synonym	nad2
			db_xref	GeneID:808760
4672	5304	CDS
			gene	ND2
			gene_synonym	nad2
			product	NADH dehydrogenase subunit 2
			protein_id	ABW76488.1
			db_xref	GI:158668010
			transl_table	5
5683	6171	gene
7820	8848
			gene	COX1
			db_xref	GeneID:808756
			note	gene broken by an intronic region
5683	6171	CDS
7820	8848
			gene	COX1
			gene_synonym	co1
			product	cytochrome oxidase subunit I
			protein_id	ABW76489.1
			db_xref	GI:164562153
			transl_table	5
6172	7819	intron
			note	positions 7195..7585 code for a Type II intron maturase
8882	8943	tRNA
			product	tRNA-Asn
8998	9681	gene
			gene	COX2
			db_xref	GeneID:808757
8998	9681	CDS
			gene	COX2
			product	cytochrome oxidase subunit 2
			protein_id	ACR00050.1
			db_xref	GI:158668012
			transl_table	5
9684	9747	tRNA
			product	tRNA-Asp
10015	10194	gene
			gene	ATP8
			db_xref	GeneID:808764
10015	10194	CDS
			gene	ATP8
			product	ATP synthase F0 subunit 8
			protein_id	ABW76491.1
			db_xref	GI:158668013
			transl_table	5
10198	10261	tRNA
			product	tRNA-Gly
10493	11302	gene
			gene	COX3
			product	cytochrome oxidase subunit III
10493	11302	CDS
			gene	COX3
			product	cytochrome oxidase subunit III
			protein_id	ABW76492.1
			db_xref	GI:158668014
			transl_table	5
11306	11370	tRNA
			product	tRNA-Gln
11371	11616	gene
			gene	ND6
			gene_synonym	nad6
			db_xref	GeneID:808766
11371	11616	CDS
			gene	ND6
			gene_synonym	nad6
			product	NADH dehydrogenase subunit 6
			protein_id	ABW76493.1
			db_xref	GI:158668015
			transl_table	5
11852	12918	gene
			gene	CYTB
			gene_synonym	cob
			db_xref	GeneID:808755
11852	12918	CDS
			gene	CYTB
			gene_synonym	cob
			product	cytochrome b
			protein_id	ABW76494.1
			db_xref	GI:158668016
			transl_table	5
12987	13051	tRNA
			product	tRNA-Trp
13632	14048	gene
			gene	ATP6
			db_xref	GeneID:808754
13632	14048	CDS
			gene	ATP6
			product	ATP synthase F0 subunit 6
			protein_id	ABW76495.1
			db_xref	GI:158668017
			transl_table	5
14047	14112	tRNA
			product	tRNA-Ile
14119	14183	tRNA
			product	tRNA-Glu
14186	14251	tRNA
			product	tRNA-Pro
14252	14316	tRNA
			product	tRNA-Pro
14317	14380	tRNA
			product	tRNA-Thr
14385	14449	tRNA
			product	tRNA-His
14922	15620	gene
			gene	ND5
			gene_synonym	nad5
			db_xref	GeneID:808765
14922	15620	CDS
			gene	ND5
			gene_synonym	nad5
			product	NADH dehydrogenase subunit 5
			protein_id	ABW76498.1
			db_xref	GI:158668020
			transl_table	5
16491	16556	tRNA
			product	tRNA-Phe
16557	16623	tRNA
			product	tRNA-Arg
16680	16907	gene
			gene	ND4L
			gene_synonym	nad4L
			db_xref	GeneID:808763
16680	16907	CDS
			gene	ND4L
			gene_synonym	nad4L
			product	NADH dehydrogenase subunit 4L
			protein_id	ABW76496.1
			db_xref	GI:158668018
			transl_table	5
16926	18573	gene
			gene	ND4
			gene_synonym	nad4
16926	18128	CDS
18391	18573
			gene	ND4
			gene_synonym	nad4
			product	NADH dehydrogenase subunit 4
			protein_id	ABW76497.1
			db_xref	GI:158668019
			transl_table	5
18129	18390	intron
			note	intron within ND4 gene, with no ORF identified
18592	18657	tRNA
			product	tRNA-Met
18663	18727	tRNA
			product	tRNA-Cys

## Sheet: SeqA3372_2
>Feature Ampharetid_A3372_2_LAST
346	411	tRNA
			product	tRNA-Lys
410	1264	rRNA
			product	small subunit ribosomal RNA
1264	1335	tRNA
			product	tRNA-Val
1273	2668	rRNA
			product	large subunit ribosomal RNA
2658	2721	tRNA
			product	tRNA-Leu
2723	2787	tRNA
			product	tRNA-Ala
2791	2855	tRNA
			product	tRNA-Ser
2857	2922	tRNA
			product	tRNA-Leu
2932	3168	gene
3559	4200
			gene	ND1
			gene_synonym	nad1
			db_xref	GeneID:808759
			note	intron with ND1 gene
2932	3168	CDS
3559	4200
			gene	ND1
			gene_synonym	nad1
			product	NADH dehydrogenase subunit I
			protein_id	ABW76486.1
			db_xref	GI:158668008
			transl_table	5
3169	3558	intron
			note	intron within ND1 gene, with no ORF identified
4334	4594	gene
			gene	ND3
			gene_synonym	nad3
			db_xref	GeneID:808761
			product	NADH dehydrogenase subunit III
4334	4594	CDS
			gene	ND3
			gene_synonym	nad3
			product	NADH dehydrogenase subunit 3
			protein_id	ABW76487.1
			db_xref	GI:158668009
			transl_table	5
4600	4668	tRNA
			product	tRNA-Ser
4668	5304	gene
			gene	ND2
			gene_synonym	nad2
			db_xref	GeneID:808760
4668	5304	CDS
			gene	ND2
			gene_synonym	nad2
			product	NADH dehydrogenase subunit 2
			protein_id	ABW76488.1
			db_xref	GI:158668010
			transl_table	5
5679	6167	gene
7816	8844
			gene	COX1
			db_xref	GeneID:808756
			note	intron within COX1 gene
5679	6167	CDS
7816	8844
			gene	COX1
			gene_synonym	co1
			product	cytochrome oxidase subunit I
			protein_id	ABW76489.1
			db_xref	GI:164562153
			transl_table	5
6168	7815	intron
			note	intron region with an ORF (7195..7585) for a Type II intron maturase
8878	8939	tRNA
			product	tRNA-Asn
8994	9677	gene
			gene	COX2
			db_xref	GeneID:808757
8994	9677	CDS
			gene	COX2
			product	cytochrome oxidase subunit 2
			protein_id	ACR00050.1
			db_xref	GI:158668012
			transl_table	5
9680	9743	tRNA
			product	tRNA-Asp
10011	10190	gene
			gene	ATP8
			db_xref	GeneID:808764
			product	atp synthase F0 subunit 8
10011	10190	CDS
			gene	ATP8
			product	ATP synthase F0 subunit 8
			protein_id	ABW76491.1
			db_xref	GI:158668013
			transl_table	5
10194	10257	tRNA
			product	tRNA-Gly
10489	11298	gene
			gene	COX3
			product	cytochrome oxidase subunit 3
10489	11298	CDS
			gene	COX3
			product	cytochrome oxidase subunit 3
			protein_id	ABW76492.1
			db_xref	GI:158668014
			transl_table	5
11302	11366	tRNA
			product	tRNA-Gln
11367	11612	gene
			gene	ND6
			gene_synonym	nad6
			db_xref	GeneID:808766
11367	11612	CDS
			gene	ND6
			gene_synonym	nad6
			product	NADH dehydrogenase subunit 6
			protein_id	ABW76493.1
			db_xref	GI:158668015
			transl_table	5
11848	12914	gene
			gene	CYTB
			gene_synonym	cob
			db_xref	GeneID:808755
11848	12914	CDS
			gene	CYTB
			gene_synonym	cob
			product	cytochrome b
			protein_id	ABW76494.1
			db_xref	GI:158668016
			transl_table	5
12983	13047	tRNA
			product	tRNA-Trp
13628	14044	gene
			gene	ATP6
			db_xref	GeneID:808754
13628	14044	CDS
			gene	ATP6
			product	ATP synthase F0 subunit 6
			protein_id	ABW76495.1
			db_xref	GI:158668017
			transl_table	5
14043	14108	tRNA
			product	tRNA-Ile
14115	14179	tRNA
			product	tRNA-Glu
14182	14247	tRNA
			product	tRNA-Pro
14248	14312	tRNA
			product	tRNA-Pro
14313	14376	tRNA
			product	tRNA-Thr
14381	14445	tRNA
			product	tRNA-His
14918	15616	gene
			gene	ND5
			gene_synonym	nad5
			db_xref	GeneID:808765
14918	15616	CDS
			gene	ND5
			gene_synonym	nad5
			product	NADH dehydrogenase subunit 5
			protein_id	ABW76498.1
			db_xref	GI:158668020
			transl_table	5
16487	16552	tRNA
			product	tRNA-Phe
16553	16619	tRNA
			product	tRNA-Arg
16668	16925	gene
			gene	ND4L
			gene_synonym	nad4L
			db_xref	GeneID:808763
16668	16925	CDS
			gene	ND4L
			gene_synonym	nad4L
			product	NADH dehydrogenase subunit 4L
			protein_id	ABW76496.1
			db_xref	GI:158668018
			transl_table	5
16922	18124	gene
18387	18569
			gene	ND4
			gene_synonym	nad4
			product	NADH dehydrogenase subunit 4
16922	18124	CDS
18387	18569
			gene	ND4
			gene_synonym	nad4
			product	NADH dehydrogenase subunit 4
			protein_id	ABW76497.1
			db_xref	GI:158668019
			transl_table	5
18125	18386	intron
			note	intron region within ND4 gene, with no identified ORF
18588	18653	tRNA
			product	tRNA-Met
18659	18723	tRNA
			product	tRNA-Cys
